# Supplementary material for: Impact of the COVID-19 Pandemic on Antibiotic Prescribing for Common Infections in The Netherlands: A Primary Care-Based Observational Cohort Study
Source: Antibiotics (Basel). 2021 Feb 18;10(2):196. doi: 10.3390/antibiotics10020196 (PMC7922191; doi:10.3390/antibiotics10020196)
Supplement: Supplementary file 1 [file antibiotics-10-00196-s001.zip]

Archive with 5 entries (5 files):
- Figure S1.png
- Figure S2.png
- Figure S3.png
- Figure S4.png
- Supplementary Materials Figures S1-S4_08-02-2021.docx
